# Supplementary material for: Respiratory tissue-associated commensal bacteria offer therapeutic potential against pneumococcal colonization
Source: eLife. 2020 Dec 8;9:e53581. doi: 10.7554/eLife.53581 (PMC7723408; doi:10.7554/eLife.53581)
Supplement: Supplementary file 2. — The tables contain the list of genes putatively present onto pathogenicity islands recovered from the annotated genomes of two individual colonies of E. coli (A and B) isolated from lung tissue. Gene name and short name as well as gene function are presented. Note that the two lists have almost exactly the same content. [file elife-53581-supp2.coli.xlsx]

## Sheet: #1
Table S2 sheet 1	pathogenicity islands of E. coli murine lung isolate clone 1
locus_tag	ftype	gene	EC_number	product
ecoli_a_00077	CDS	mdtK		Multidrug resistance protein MdtK
ecoli_a_00186	CDS	marA		Multiple antibiotic resistance protein MarA
ecoli_a_00187	CDS	marR		Multiple antibiotic resistance protein MarR
ecoli_a_00210	CDS	hipB		Antitoxin HipB
ecoli_a_00263	CDS	bcr		Bicyclomycin resistance protein
ecoli_a_00271	CDS	intA_1		Prophage integrase IntA
ecoli_a_00353	CDS	arnA		Bifunctional polymyxin resistance protein ArnA
ecoli_a_00473	CDS	cbpM		Chaperone modulatory protein CbpM
ecoli_a_00624	CDS	mazE		Antitoxin MazE
ecoli_a_00758	CDS	mdtM		Multidrug resistance protein MdtM
ecoli_a_00803	CDS	intA_2		Prophage integrase IntA
ecoli_a_00819	CDS	tabA_1		Toxin-antitoxin biofilm protein TabA
ecoli_a_00847	CDS	chpS		Antitoxin ChpS
ecoli_a_00931	CDS	fsr		Fosmidomycin resistance protein
ecoli_a_00951	CDS	tomB		Hha toxicity modulator TomB
ecoli_a_00963	CDS	mdlB	3.6.3.44	Multidrug resistance-like ATP-binding protein MdlB
ecoli_a_00964	CDS	yheI	3.6.3.-	putative multidrug resistance ABC transporter ATP-binding/permease protein YheI
ecoli_a_01180	CDS	vapB		Antitoxin VapB
ecoli_a_01565	CDS	epsF_1		Type II secretion system protein F
ecoli_a_01566	CDS	epsE_1		Type II secretion system protein E
ecoli_a_01739	CDS	bhsA_1		Multiple stress resistance protein BhsA
ecoli_a_01789	CDS	mdtH		Multidrug resistance protein MdtH
ecoli_a_01853	CDS	bhsA_2		Multiple stress resistance protein BhsA
ecoli_a_01870	CDS	tabA_2		Toxin-antitoxin biofilm protein TabA
ecoli_a_02088	CDS	gpFI_1		Putative prophage major tail sheath protein
ecoli_a_02110	CDS	drrA	3.6.3.-	Daunorubicin/doxorubicin resistance ATP-binding protein DrrA
ecoli_a_02316	CDS	intS_1		Prophage integrase IntS
ecoli_a_02331	CDS	mdtO_1		Multidrug resistance protein MdtO
ecoli_a_02332	CDS	mdtO_2		Multidrug resistance protein MdtO
ecoli_a_02333	CDS	mdtN		Multidrug resistance protein MdtN
ecoli_a_02388	CDS	pcoC		Copper resistance protein C
ecoli_a_02474	CDS	tabA_3		Toxin-antitoxin biofilm protein TabA
ecoli_a_02537	CDS	tisB		Small toxic protein TisB
ecoli_a_02538	CDS	emrD		Multidrug resistance protein D
ecoli_a_02576	CDS	mdtL		Multidrug resistance protein MdtL
ecoli_a_02583	CDS	tehA		Tellurite resistance protein TehA
ecoli_a_02764	CDS	yefM		Antitoxin YefM
ecoli_a_02821	CDS	emrK_1		putative multidrug resistance protein EmrK
ecoli_a_02835	CDS	arsR2		Arsenic resistance transcriptional regulator ArsR2
ecoli_a_02849	CDS	mdtE		Multidrug resistance protein MdtE
ecoli_a_02850	CDS	mdtF		Multidrug resistance protein MdtF
ecoli_a_02924	CDS	bhsA_3		Multiple stress resistance protein BhsA
ecoli_a_02928	CDS	bhsA_4		Multiple stress resistance protein BhsA
ecoli_a_02961	CDS	mdtA		Multidrug resistance protein MdtA
ecoli_a_02962	CDS	mdtB		Multidrug resistance protein MdtB
ecoli_a_02963	CDS	mdtC		Multidrug resistance protein MdtC
ecoli_a_02964	CDS	mdtD		Putative multidrug resistance protein MdtD
ecoli_a_02968	CDS	parD1		Antitoxin ParD1
ecoli_a_03017	CDS	bhsA_5		Multiple stress resistance protein BhsA
ecoli_a_03133	CDS	tfaE		Prophage tail fiber assembly protein TfaE
ecoli_a_03142	CDS	higA-2		Antitoxin HigA-2
ecoli_a_03212	CDS	epsC		Type II secretion system protein C
ecoli_a_03213	CDS	epsD		Type II secretion system protein D
ecoli_a_03214	CDS	epsE_2		Type II secretion system protein E
ecoli_a_03215	CDS	epsF_2		Type II secretion system protein F
ecoli_a_03216	CDS	epsG		Type II secretion system protein G
ecoli_a_03217	CDS	epsH		Type II secretion system protein H
ecoli_a_03218	CDS	xcpV		Type II secretion system protein I
ecoli_a_03219	CDS	xcpW		Type II secretion system protein J
ecoli_a_03220	CDS	gspK		Putative type II secretion system protein K
ecoli_a_03221	CDS	epsL		Type II secretion system protein L
ecoli_a_03222	CDS	epsM		Type II secretion system protein M
ecoli_a_03224	CDS	nfrA		Bacteriophage adsorption protein A
ecoli_a_03503	CDS	emrY		putative multidrug resistance protein EmrY
ecoli_a_03504	CDS	emrK_2		putative multidrug resistance protein EmrK
ecoli_a_03681	CDS	prlF		Antitoxin PrlF
ecoli_a_03718	CDS	gpFI_2		Putative prophage major tail sheath protein
ecoli_a_03786	CDS	ldrD_1		Small toxic polypeptide LdrD
ecoli_a_03876	CDS	zraP		Zinc resistance-associated protein
ecoli_a_03932	CDS	ldrD_2		Small toxic polypeptide LdrD
ecoli_a_03950	CDS	sugE		Quaternary ammonium compound-resistance protein SugE
ecoli_a_03976	CDS	intA_3		Prophage integrase IntA
ecoli_a_04009	CDS	ratA		Ribosome association toxin RatA
ecoli_a_04010	CDS	pasI		Persistence and stress-resistance antitoxin PasI
ecoli_a_04211	CDS	dinJ		Antitoxin DinJ
ecoli_a_04266	CDS	ltxC	2.3.1.-	Leukotoxin-activating lysine-acyltransferase LtxC
ecoli_a_04276	CDS	intA_4		Prophage integrase IntA
ecoli_a_04323	CDS	pemI		Antitoxin PemI
ecoli_a_04388	CDS	prsE		Type I secretion system membrane fusion protein PrsE
ecoli_a_04479	CDS	intA_5		Prophage integrase IntA
ecoli_a_04529	CDS	hicB		Antitoxin HicB
ecoli_a_04537	CDS	ortT		Orphan toxin OrtT
ecoli_a_04585	CDS	yafN		Antitoxin YafN
ecoli_a_04670	CDS	ccdA		Antitoxin CcdA
ecoli_a_04776	CDS	intS_2		Prophage integrase IntS
ecoli_a_04853	CDS	vgrG1	6.3.2.-	Actin cross-linking toxin VgrG1

## Sheet: #2
Table S2 sheet 2	pathogenicity islands of E. coli murine lung isolate clone 2
locus_tag	ftype	gene	EC_number	product
ecoli_b_00038	CDS	bcr		Bicyclomycin resistance protein
ecoli_b_00046	CDS	intA_1		Prophage integrase IntA
ecoli_b_00128	CDS	arnA		Bifunctional polymyxin resistance protein ArnA
ecoli_b_00227	CDS	zraP		Zinc resistance-associated protein
ecoli_b_00399	CDS	emrK_1		putative multidrug resistance protein EmrK
ecoli_b_00413	CDS	arsR2		Arsenic resistance transcriptional regulator ArsR2
ecoli_b_00427	CDS	mdtE		Multidrug resistance protein MdtE
ecoli_b_00428	CDS	mdtF		Multidrug resistance protein MdtF
ecoli_b_00459	CDS	cbpM		Chaperone modulatory protein CbpM
ecoli_b_00611	CDS	mazE		Antitoxin MazE
ecoli_b_00745	CDS	mdtM		Multidrug resistance protein MdtM
ecoli_b_00789	CDS	intA_2		Prophage integrase IntA
ecoli_b_00805	CDS	tabA_1		Toxin-antitoxin biofilm protein TabA
ecoli_b_00833	CDS	chpS		Antitoxin ChpS
ecoli_b_00917	CDS	fsr		Fosmidomycin resistance protein
ecoli_b_00937	CDS	tomB		Hha toxicity modulator TomB
ecoli_b_00949	CDS	mdlB	3.6.3.44	Multidrug resistance-like ATP-binding protein MdlB
ecoli_b_00950	CDS	yheI	3.6.3.-	putative multidrug resistance ABC transporter ATP-binding/permease protein YheI
ecoli_b_01138	CDS	gpFI_1		Putative prophage major tail sheath protein
ecoli_b_01151	CDS	tfaE_1		Prophage tail fiber assembly protein TfaE
ecoli_b_01156	CDS	mdtL		Multidrug resistance protein MdtL
ecoli_b_01194	CDS	emrD		Multidrug resistance protein D
ecoli_b_01195	CDS	tisB		Small toxic protein TisB
ecoli_b_01327	CDS	vapB		Antitoxin VapB
ecoli_b_01553	CDS	marA		Multiple antibiotic resistance protein MarA
ecoli_b_01554	CDS	marR		Multiple antibiotic resistance protein MarR
ecoli_b_01577	CDS	hipB		Antitoxin HipB
ecoli_b_01697	CDS	epsF_1		Type II secretion system protein F
ecoli_b_01698	CDS	epsE_1		Type II secretion system protein E
ecoli_b_01871	CDS	bhsA_1		Multiple stress resistance protein BhsA
ecoli_b_01921	CDS	mdtH		Multidrug resistance protein MdtH
ecoli_b_02030	CDS	mdtK		Multidrug resistance protein MdtK
ecoli_b_02099	CDS	bhsA_2		Multiple stress resistance protein BhsA
ecoli_b_02116	CDS	tabA_2		Toxin-antitoxin biofilm protein TabA
ecoli_b_02256	CDS	drrA	3.6.3.-	Daunorubicin/doxorubicin resistance ATP-binding protein DrrA
ecoli_b_02371	CDS	prlF		Antitoxin PrlF
ecoli_b_02490	CDS	mdtO_1		Multidrug resistance protein MdtO
ecoli_b_02491	CDS	mdtO_2		Multidrug resistance protein MdtO
ecoli_b_02492	CDS	mdtN		Multidrug resistance protein MdtN
ecoli_b_02547	CDS	pcoC		Copper resistance protein C
ecoli_b_02618	CDS	tehA		Tellurite resistance protein TehA
ecoli_b_02686	CDS	tabA_3		Toxin-antitoxin biofilm protein TabA
ecoli_b_02853	CDS	yefM		Antitoxin YefM
ecoli_b_02908	CDS	bhsA_3		Multiple stress resistance protein BhsA
ecoli_b_02912	CDS	bhsA_4		Multiple stress resistance protein BhsA
ecoli_b_02945	CDS	mdtA		Multidrug resistance protein MdtA
ecoli_b_02946	CDS	mdtB		Multidrug resistance protein MdtB
ecoli_b_02947	CDS	mdtC		Multidrug resistance protein MdtC
ecoli_b_02948	CDS	mdtD		Putative multidrug resistance protein MdtD
ecoli_b_02952	CDS	parD1		Antitoxin ParD1
ecoli_b_03001	CDS	bhsA_5		Multiple stress resistance protein BhsA
ecoli_b_03146	CDS	epsC		Type II secretion system protein C
ecoli_b_03147	CDS	epsD		Type II secretion system protein D
ecoli_b_03148	CDS	epsE_2		Type II secretion system protein E
ecoli_b_03149	CDS	epsF_2		Type II secretion system protein F
ecoli_b_03150	CDS	epsG		Type II secretion system protein G
ecoli_b_03151	CDS	epsH		Type II secretion system protein H
ecoli_b_03152	CDS	xcpV		Type II secretion system protein I
ecoli_b_03153	CDS	xcpW		Type II secretion system protein J
ecoli_b_03154	CDS	gspK		Putative type II secretion system protein K
ecoli_b_03155	CDS	epsL		Type II secretion system protein L
ecoli_b_03156	CDS	epsM		Type II secretion system protein M
ecoli_b_03158	CDS	nfrA		Bacteriophage adsorption protein A
ecoli_b_03445	CDS	emrY		putative multidrug resistance protein EmrY
ecoli_b_03446	CDS	emrK_2		putative multidrug resistance protein EmrK
ecoli_b_03582	CDS	intS_1		Prophage integrase IntS
ecoli_b_03583	CDS	intS_2		Prophage integrase IntS
ecoli_b_03655	CDS	gpFI_2		Putative prophage major tail sheath protein
ecoli_b_03723	CDS	ldrD_1		Small toxic polypeptide LdrD
ecoli_b_03866	CDS	ldrD_2		Small toxic polypeptide LdrD
ecoli_b_03884	CDS	sugE		Quaternary ammonium compound-resistance protein SugE
ecoli_b_03910	CDS	intA_3		Prophage integrase IntA
ecoli_b_03942	CDS	ratA		Ribosome association toxin RatA
ecoli_b_03943	CDS	pasI		Persistence and stress-resistance antitoxin PasI
ecoli_b_04167	CDS	dinJ		Antitoxin DinJ
ecoli_b_04223	CDS	ltxC	2.3.1.-	Leukotoxin-activating lysine-acyltransferase LtxC
ecoli_b_04233	CDS	intA_4		Prophage integrase IntA
ecoli_b_04279	CDS	tfaE_2		Prophage tail fiber assembly protein TfaE
ecoli_b_04307	CDS	pemI		Antitoxin PemI
ecoli_b_04330	CDS	prsE		Type I secretion system membrane fusion protein PrsE
ecoli_b_04423	CDS	higA-2		Antitoxin HigA-2
ecoli_b_04441	CDS	intA_5		Prophage integrase IntA
ecoli_b_04478	CDS	hicB		Antitoxin HicB
ecoli_b_04486	CDS	ortT		Orphan toxin OrtT
ecoli_b_04548	CDS	yafN		Antitoxin YafN
ecoli_b_04644	CDS	ccdA		Antitoxin CcdA
ecoli_b_04871	CDS	vgrG1	6.3.2.-	Actin cross-linking toxin VgrG1
